# Supplementary material for: A Scoping Review on Fluorescence-Guided Surgery in Paediatric Renal Tumours: Current Perspectives and Future Plans
Source: Cancers (Basel). 2026 Mar 23;18(6):1041. doi: 10.3390/cancers18061041 (PMC13024833; doi:10.3390/cancers18061041)
Supplement: Supplementary file 1 [file cancers-18-01041-s001.zip]

Archive with 1 entries (1 files):
- cancers-4196924-supplementary.pdf
